# Supplementary material for: Synthesis and Assessment of the In Vitro and Ex Vivo Activity of Salicylate Synthase (Mbti) Inhibitors as New Candidates for the Treatment of Mycobacterial Infections
Source: Pharmaceuticals (Basel). 2022 Aug 11;15(8):992. doi: 10.3390/ph15080992 (PMC9413995; doi:10.3390/ph15080992)
Supplement: Supplementary file 1 [file pharmaceuticals-15-00992-s001.zip]

Archive with 1 entries (1 files):
- pharmaceuticals-1840585-supplementary.pdf
